# Supplementary material for: Conditional Loss of MEF2C Expression in Osteoclasts Leads to a Sex-Specific Osteopenic Phenotype
Source: Int J Mol Sci. 2023 Aug 11;24(16):12686. doi: 10.3390/ijms241612686 (PMC10454686; doi:10.3390/ijms241612686)
Supplement: Supplementary file 1 [file ijms-24-12686-s001.zip]

Archive with 1 entries (1 files):
- ijms-2387456-supplementary.pdf
